# Supplementary material for: Allele Frequencies and Forensic Data of 25 STR Markers for Individuals in Northeast Brazil
Source: Genes (Basel). 2023 May 29;14(6):1185. doi: 10.3390/genes14061185 (PMC10298256; doi:10.3390/genes14061185)
Supplement: Supplementary file 1 [file genes-14-01185-s001.zip]

Archive with 1 entries (1 files):
- genes-2403159-supplementary.pdf
